# Supplementary material for: An Extensive Analysis of Artemisia integrifolia Linn. on T2DM: Investigating Glycolipid Metabolism, Metabolic Profiling, and Molecular Docking for Potential Functional Food Applications
Source: Foods. 2025 Aug 24;14(17):2945. doi: 10.3390/foods14172945 (PMC12428366; doi:10.3390/foods14172945)
Supplement: Supplementary file 1 [file foods-14-02945-s001.zip]

Archive with 1 entries (1 files):
- foods-3793581-supplementary.pdf
